# Supplementary material for: Veterinary Enhanced Recovery After Surgery (Vet-ERAS) Program in Dogs Undergoing Emergency Laparotomy
Source: Vet Sci. 2025 Apr 17;12(4):377. doi: 10.3390/vetsci12040377 (PMC12030949; doi:10.3390/vetsci12040377)
Supplement: Supplementary file 1 [file vetsci-12-00377-s001.zip]

Archive with 1 entries (1 files):
- vetsci-3533328-supplementary.pdf
